# Supplementary material for: The Influence of Urban Park Attributes on User Preferences: Evaluation of Virtual Parks in an Online Stated-Choice Experiment
Source: Int J Environ Res Public Health. 2020 Dec 30;18(1):212. doi: 10.3390/ijerph18010212 (PMC7796216; doi:10.3390/ijerph18010212)
Supplement: Supplementary file 1 [file ijerph-18-00212-s001.zip]

Archive with 1 entries (1 files):
- ijerph-1035801-supplementary.mp4
